# Supplementary material for: Identification of differentially expressed circular RNAs in human monocyte derived macrophages response to Mycobacterium tuberculosis infection
Source: Sci Rep. 2017 Oct 20;7:13673. doi: 10.1038/s41598-017-13885-0 (PMC5651861; doi:10.1038/s41598-017-13885-0)
Supplement: Supplementary file 2 — Dataset 1 [file 41598_2017_13885_MOESM2_ESM.xls]

## Sheet: Infected_vs_Control
Identification of differentially expressed circular RNAs in human monocyte derived macrophages response to Mycobacterium tuberculosis infection Zikun Huang1, Rigu Su1, Zhen Deng1, Jianqing Xu1, Yiping Peng2, Qing Luo1*, Junming Li1* 1 Department of Clinical Laboratory, the First Affiliated Hospital of Nanchang University, Nanchang 330006, China. 2 Department of Tuberculosis, Jiangxi Chest Hospita…
# Fold Change cut-off: 2.0 # P-value cut-off: 0.05 # Condition pairs: Mtb infected_vs_Control # Column A: probeID it represents probe name. # Column B: P-value, P-value calculated from unpaired t-test. # Column C: FDR, FDR is calculated from Benjamini Hochberg FDR. # Column D: FC (abs), the absolute ratio (no log scale) of normalized intensities between two conditions. # Column E: Regulation, it …
Test_vs_Control 2.0 fold up regulated CircRNAs
	P-value and FDR		Fold change and Regulation		Annotations											Group--Raw Intensity		Group--Normalized Intensity		Raw Intensity						Normalized Intensity						miRNA Binding Sites
probeID	P-value	FDR	FC (abs)	Regulation	circRNA	Alias	source	chrom	strand	txStart	txEnd	circRNA_type	best_transcript	GeneSymbol	Sequence	group-Test(raw)	group-Control(raw)	group-Test(normalized)	group-Control(normalized)	[B1, Test](raw)	[B2, Test](raw)	[B3, Test](raw)	[A1, Control](raw)	[A2, Control](raw)	[A3, Control](raw)	[B1, Test](normalized)	[B2, Test](normalized)	[B3, Test](normalized)	[A1, Control](normalized)	[A2, Control](normalized)	[A3, Control](normalized)	MRE1	MRE2	MRE3	MRE4	MRE5
ASCRP3000434	0.000235706	0.00746233	2.37622	up	hsa_circRNA_022382	hsa_circ_0022382	circBase	chr11	+	61605249	61608197	exonic	NM_004265	FADS2	AACCCAAGTGGAACCACCTTGTCCACAAATTCGTCATTGGCCACTTAAAGGATGCCTTCC	1906.33	926	11.0477	9.79908	1658.5	1717	2343.5	877	962	939	11.0266	11.2205	10.8962	9.73252	9.83058	9.83414	hsa-miR-5586-5p	hsa-miR-4726-5p	hsa-miR-4640-5p	hsa-miR-3138	hsa-miR-8080
ASCRP3001143	0.0201931	0.0773007	2.42544	up	hsa_circRNA_007209	hsa_circ_0007209	circBase	chr8	-	135612678	135622898	exonic	NM_020863	ZFAT	ACAGGCACATCTTAAAGTTCACACAGCACTGGTAACGAGTCTGACCTTGAACTAGAAAAG	2440.67	971.833	11.1381	9.85982	1444	1369.5	4508.5	920	1029	966.5	10.7925	10.8028	11.8189	9.79475	9.9112	9.87351	hsa-miR-637	hsa-miR-4686	hsa-miR-636	hsa-miR-1273e	hsa-miR-2682-3p
ASCRP3001155	0.0253827	0.0891529	2.06058	up	hsa_circRNA_029998	hsa_circ_0029998	circBase	chr13	-	36822742	36828280	exonic	NM_001144981	CCDC169	ACAGGTGGATCAACTGCCTAGGATGCAAGAGAATCTAGTGAAAACGAATCCTTAAACACA	15204.3	7349.33	13.7245	12.6814	8392	8719.5	28501.5	7146	7857	7045	13.3893	13.4644	14.3197	12.6877	12.7285	12.628	hsa-miR-125a-5p	hsa-miR-4423-5p	hsa-miR-367-5p	hsa-miR-4495	hsa-miR-6809-3p
ASCRP3001794	0.0463098	0.132935	2.97233	up	hsa_circRNA_028152	hsa_circ_0028152	circBase	chr12	-	110397651	110399490	exonic	NM_014776	GIT2	AGACAGCAGGGCAGTTCTCTCTCGGGTTCAAAAGCTAAGTAATCATTTGTTTGAAGAACT	12033	3352.83	13.1464	11.5748	4708	4406	26985	3425	3375.5	3258	12.618	12.5752	14.2459	11.6396	11.5685	11.5162	hsa-miR-18a-3p	hsa-miR-3688-5p	hsa-miR-6746-5p	hsa-miR-6818-3p	hsa-miR-5699-3p
ASCRP3001938	0.00858513	0.0472202	2.26169	up	hsa_circRNA_023799	hsa_circ_0023799	circBase	chr11	-	77991646	77991947	exonic	NM_012296	GAB2	AGATCTGTGGCTTCAATCAGGCTGAGGAGAGCACAGGCCTGGAAGAAACGCTGGTTTATC	363.167	143.167	8.36443	7.18702	253.5	247	589	141	148.5	140	8.13806	8.10438	8.85084	7.17742	7.23602	7.14763	hsa-miR-4691-3p	hsa-miR-4677-5p	hsa-miR-578	hsa-miR-4650-5p	hsa-miR-1248
ASCRP3002053	0.0138747	0.0621543	5.32391	up	hsa_circRNA_103654	hsa_circ_0001417	circBase	chr4	-	73950965	73958017	exonic	NM_032217	ANKRD17	AGCATCAAATGGGGTGGCACTGAATCAACAAGACAAGCAACTCAATTGATTAATGCTTTG	4689	750	11.9175	9.50499	2006	1801	10260	793	739.5	717.5	11.3949	11.2921	13.0655	9.59518	9.47632	9.44346	hsa-miR-298	hsa-miR-766-5p	hsa-miR-323a-5p	hsa-miR-138-5p	hsa-miR-486-3p
ASCRP3002133	0.0377015	0.115882	2.39259	up	hsa_circRNA_002824	hsa_circ_0002824	circBase	chr9	+	5021962	5044520	exonic	NM_004972	JAK2	AGCTCCTCTTCTTGATGACTTTGTCATGTCTTACCTCTTTGCTCAGGCAAATGTTCTGAA	242.5	80.6667	7.63053	6.37196	139.5	149	439	76	86	80	7.14338	7.30682	8.44139	6.28618	6.46557	6.36414	hsa-miR-641	hsa-miR-3617-5p	hsa-miR-376b-5p	hsa-miR-376c-5p	hsa-miR-3165
ASCRP3002998	0.000732236	0.0124992	2.59498	up	hsa_circRNA_104542	hsa_circ_0083157	circBase	chr7	+	156979527	156979715	exonic	NM_014671	UBE3C	ATGATGGTACCCAAAGTCAGGAGGATGGCAGACTGTCAGTATCATACATAACAGAGGAAT	37463.7	15360.3	15.1684	13.7927	25814	23755	62822	15913	16098	14070	15.1471	14.9435	15.4147	13.8731	13.819	13.686	hsa-miR-767-5p	hsa-miR-599	hsa-miR-145-5p	hsa-miR-103a-2-5p	hsa-miR-15a-3p
ASCRP3003043	0.00305159	0.0255214	2.00533	up	hsa_circRNA_005250	hsa_circ_0005250	circBase	chr9	-	99296208	99296824	exonic	NM_003671	CDC14B	ATGCTGAGGGTGCCATTGCAGTACATTGCAAAGAAAGCAGAAAATGGAGATTTAAATTGG	303.5	138.333	8.15179	7.14795	231.5	232	447	137	136	142	7.97752	8.01843	8.45943	7.16449	7.09408	7.18529	hsa-miR-5197-5p	hsa-miR-4642	hsa-miR-4664-5p	hsa-miR-194-3p	hsa-miR-95-5p
ASCRP3003907	0.000227053	0.00740424	2.17745	up	hsa_circRNA_019960	hsa_circ_0019960	circBase	chr10	-	105822015	105824354	exonic	NM_000494	COL17A1	CACCACTTCCACAGTGTCAGGCACCTACGATGCAACGATCCTGGATGCCAACCTTCCCTC	2221.33	1259.33	11.3039	10.1813	2004	1914	2746	1291	1250	1237	11.3721	11.4017	11.138	10.243	10.147	10.1538	hsa-miR-6858-5p	hsa-miR-1249-5p	hsa-miR-6797-5p	hsa-miR-7154-3p	hsa-miR-4689
ASCRP3004104	0.0276998	0.0942399	4.21021	up	hsa_circRNA_102700	hsa_circ_0000994	circBase	chr2	-	40655612	40657444	exonic	NM_021097	SLC8A1	CAGAATGATGAAATTGTTAGGTTGTGACAGTTGGAAGTGTCATGTACAACATGCGGCGAT	4894	968.833	11.9205	9.84657	1981	1774	10927	1031.5	985	890	11.3452	11.2759	13.1403	9.94258	9.85376	9.74336	hsa-miR-27b-3p	hsa-miR-27a-3p	hsa-miR-373-5p	hsa-miR-335-3p	hsa-miR-628-5p
ASCRP3004969	0.0490721	0.137777	4.86648	up	hsa_circRNA_102065	hsa_circ_0043497	circBase	chr17	-	38209550	38209888	exonic	NM_014815	MED24	CCAATCCTCTCATCTTGTCCTACCTGAAGTATGCCATTAGTTCCCAGCTGGCCGCCACCG	2594.17	344.167	10.7295	8.44661	818	739.5	6225	349	357	326.5	9.9644	9.86361	12.3605	8.4818	8.48499	8.37305	hsa-miR-335-3p	hsa-miR-186-5p	hsa-miR-380-5p	hsa-miR-296-3p	hsa-miR-522-3p
ASCRP3005488	0.0477823	0.135397	2.32478	up	hsa_circRNA_026616	hsa_circ_0026616	circBase	chr12	-	53701835	53714476	exonic	NM_015665	AAAS	CCTGTGTTTGAGCTCCTTCCCTGTGGATCAATCTTCCTGTCCTACAACTGACAAAGGATC	199.5	68.1667	7.35279	6.13569	125	109	364.5	63.5	76	65	7.04758	6.82178	8.189	6.0598	6.30378	6.04349	hsa-miR-1972	hsa-miR-4728-5p	hsa-miR-6764-5p	hsa-miR-4739	hsa-miR-6868-5p
ASCRP3005758	1.35271e-06	0.00201672	2.88108	up	hsa_circRNA_103372	hsa_circ_0003748	circBase	chr3	-	48726970	48728915	exonic	NM_016291	IP6K2	CGTGTGTGTGGCATGCAGCCATAAGTTAGAAGAAGAATTTGAGTGGCTAAAGAAATCTGA	309.667	102.833	8.24264	6.71603	283	264	382	105.5	104	99	8.26757	8.20396	8.25641	6.76377	6.71368	6.67066	hsa-miR-494-5p	hsa-miR-577	hsa-miR-628-5p	hsa-miR-647	hsa-miR-526b-5p
ASCRP3006202	2.5579e-06	0.00219193	3.48609	up	hsa_circRNA_006682	hsa_circ_0006682	circBase	chr17	+	45041062	45042405	intronic	ENST00000439730	GOSR2	CTCCATGGCAATTCACTGGAGTTTTTCACCCTCCGACAAAGAACATATGTTCTTGACAAG	261.5	73.1667	8.00904	6.20743	239	238.5	307	71.5	76	72	8.03549	8.06856	7.92308	6.20702	6.23122	6.18405	hsa-miR-485-5p	hsa-miR-6884-5p	hsa-miR-377-5p	hsa-miR-6848-5p	hsa-miR-6866-5p
ASCRP3006211	0.00885143	0.0481134	4.75936	up	hsa_circRNA_101794	hsa_circ_0038929	circBase	chr16	+	29810948	29811369	exonic	NM_007317	KIF22	CTCCCAGAAACTCAGGACTCTCTGGGTGGCTCAGCCCACAGTATCCTTATTGCCAACATT	9339.17	1774.67	12.9615	10.7108	4436	3834	19747.5	1796	1852	1676	12.5494	12.4351	13.9001	10.7392	10.7587	10.6344	hsa-miR-485-5p	hsa-miR-221-5p	hsa-miR-492	hsa-miR-182-5p	hsa-miR-545-3p
ASCRP3006326	0.00540907	0.0359503	2.46696	up	hsa_circRNA_100961	hsa_circ_0008157	circBase	chr11	-	118425173	118430579	exonic	NM_020153	IFT46	CTCTCACTCTGGTTAACAGAGAATTCTAAGCAGCACAACATCACAGACTTCCTCGTTCTG	28470	10781.8	14.5599	13.2572	16490	14418	54502	10754	11202	10389.5	14.3807	14.2706	15.0284	13.2836	13.2836	13.2043	hsa-miR-136-3p	hsa-miR-365b-5p	hsa-miR-365a-5p	hsa-miR-329-5p	hsa-miR-335-3p
ASCRP3006346	6.90949e-05	0.00505062	2.59964	up	hsa_circRNA_104105	hsa_circ_0076260	circBase	chr6	+	38702249	38718365	exonic	NM_001206927	DNAH8	CTCTCTATAACCATGACCTAAATGTGGTCGAACTATTGCTGGAGCAACTAAAGGGGCAAA	65.8333	24.8333	5.92438	4.54606	58	67	72.5	26	24	24.5	5.835	6.06878	5.86934	4.49453	4.53139	4.61226	hsa-miR-563	hsa-miR-98-3p	hsa-miR-767-3p	hsa-let-7a-3p	hsa-let-7f-1-3p
ASCRP3006855	0.00218526	0.0215048	2.06365	up	hsa_circRNA_104763	hsa_circ_0086720	circBase	chr9	-	33953282	33996331	exonic	NM_018449	UBAP2	CTGTTCTCCTCAGAGCCTGCTTATGGAAGTGACAGGGAAAAATCAGGATGAATGCATAGT	6007.33	3753.5	12.7839	11.7387	5489	5752	6781	3625.5	3839	3796	12.8503	13.0018	12.4996	11.7368	11.7195	11.7598	hsa-miR-34c-5p	hsa-miR-449a	hsa-miR-449b-5p	hsa-miR-449c-5p	hsa-miR-370-3p
ASCRP3007288	0.000698384	0.0123093	3.6367	up	hsa_circRNA_101508	hsa_circ_0007705	circBase	chr15	+	44788577	44789336	exonic	NM_016396	CTDSPL2	GAAAACAAGAAGCACACCGGAATTCTCCCTAGTTTTAGACTTGCACCAGTAACTCCAGAT	1816.67	575	11.0061	9.14345	1763.5	1714.5	1972	583	567	575	11.1942	11.21	10.614	9.17835	9.11233	9.13966	hsa-miR-103a-2-5p	hsa-miR-190a-5p	hsa-miR-578	hsa-miR-22-5p	hsa-miR-190b
ASCRP3007890	0.000162781	0.00660826	2.33258	up	hsa_circRNA_105040	hsa_circ_0091994	circBase	chrX	-	153590346	153590516	exonic	NM_001456	FLNA	GACCACCATGACAACACCTACACAGTCAAGTACACGCCTGTCCAGCAGGTGTCGAGCTTG	1451.33	688.667	10.6105	9.38859	1265	1293	1796	653	727	686	10.6179	10.7458	10.4679	9.32296	9.45558	9.38721	hsa-miR-146b-5p	hsa-miR-146a-5p	hsa-miR-323a-5p	hsa-miR-324-5p	hsa-miR-106b-3p
ASCRP3009310	0.0374668	0.115427	5.34155	up	hsa_circRNA_103948	hsa_circ_0003528	circBase	chr5	+	134032815	134044578	exonic	NM_021982	SEC24A	GCTTTTCCCACTTTTTGTGTTGGCTCTCCTTAAACAGGATATACACATGACACCATCCAC	5395.5	700.833	11.8183	9.40101	1729	1550.5	12907	741	700.5	661	11.1172	10.9483	13.3893	9.49444	9.38505	9.32352	hsa-miR-421	hsa-miR-181a-2-3p	hsa-miR-505-3p	hsa-miR-429	hsa-miR-380-5p
ASCRP3009332	0.0105588	0.0531651	3.62565	up	hsa_circRNA_101253	hsa_circ_0030045	circBase	chr13	+	41367293	41373451	exonic	NM_014252	SLC25A15	GGAAAGTGGCTGGATTGGACAAGCAGGCAAAGCTGAGGGATATGTGGTGCCTGTCATAAG	35074.3	9653.67	14.9211	13.0628	19948	18586	66689	9394	9918	9649	14.5111	14.5111	15.741	13.0655	13.0655	13.0575	hsa-miR-650	hsa-miR-605-3p	hsa-miR-876-5p	hsa-miR-526b-5p	hsa-miR-569
ASCRP3009583	0.00349746	0.0275895	2.13861	up	hsa_circRNA_101087	hsa_circ_0027119	circBase	chr12	-	57493549	57493686	exonic	NM_003153	STAT6	GGCCAGGATGGCTGATCATTGGCTTCATCAGCAAACAGTACGTTACTAGCCTTCTTCTCA	2251.83	1319.17	11.3569	10.2602	2147	2130.5	2478	1306.5	1350	1301	11.4953	11.571	11.0044	10.2677	10.2597	10.2532	hsa-miR-658	hsa-miR-765	hsa-miR-218-1-3p	hsa-miR-628-3p
ASCRP3009838	0.000648282	0.0118246	2.99612	up	hsa_circRNA_005108	hsa_circ_0005108	circBase	chr14	-	39870379	39871715	exonic	NM_203301	FBXO33	GGTTTTATTAGCATGGAGGTGCACAAAGCTCTCTCTTCTGGCAATTCATGGAACCTTCAG	3313.33	1373	11.9013	10.3182	2892	3146	3902	1269	1447	1403	11.9807	12.1215	11.6016	10.2111	10.365	10.3784	hsa-miR-4776-3p	hsa-miR-5197-3p	hsa-miR-3907	hsa-miR-873-5p	hsa-miR-8087
ASCRP3010033	0.0282992	0.095755	2.20101	up	hsa_circRNA_104166	hsa_circ_0077527	circBase	chr6	-	105563560	105573453	exonic	NM_007073	BVES	GTCCTCTCTTCGTAAAGATTGAAAAGGAACTCAGTGGCATGTACCGGCGATTGTTTGAAC	16510	7512.33	13.8556	12.7174	10076.5	8251	31202.5	7359	7909	7269	13.6665	13.3893	14.5111	12.7565	12.7381	12.6577	hsa-miR-491-3p	hsa-miR-338-3p	hsa-miR-17-3p	hsa-miR-124-3p	hsa-miR-539-3p
ASCRP3010645	0.00147901	0.0176243	2.00931	up	hsa_circRNA_103494	hsa_circ_0001348	circBase	chr3	+	152017193	152018156	exonic	NM_021038	MBNL1	TAATCGCCTGCTTTGATTCATTGAAAGTTGGTACTAAGAAGTGCCTTTCCTGACGTCTCT	270.5	123	8.0103	7.0036	215	225.5	371	116.5	136	116.5	7.86135	7.95928	8.21027	6.95468	7.15524	6.90087	hsa-miR-30d-3p	hsa-miR-627-3p	hsa-miR-545-3p	hsa-miR-335-5p	hsa-miR-1468-3p
ASCRP3010735	0.00282307	0.0244949	2.23096	up	hsa_circRNA_047771	hsa_circ_0047771	circBase	chr18	-	55282872	55287883	exonic	NM_004539	NARS	TACCATTAAAAATGATCCAAGTCTCCCAGAGCCAAAATGTCAGAGCTGTACGTCTCTGAC	2305	1292.83	11.384	10.2264	2170	2167	2578	1215	1354.5	1309	11.5162	11.594	11.0419	10.1476	10.27	10.2616	hsa-miR-522-3p	hsa-miR-224-3p	hsa-miR-4677-5p	hsa-miR-140-5p	hsa-miR-153-5p
ASCRP3010889	0.00312734	0.0258257	2.13586	up	hsa_circRNA_079972	hsa_circ_0079972	circBase	chr7	-	43906156	43908975	exonic	NM_032014	MRPS24	TAGTCTCTCATCTGCTATTGAATAAAGACCTTCTATCTTGGTGCTGTCCTGGAGCCGAGA	2161.17	1270.83	11.2935	10.1987	2006.5	2063	2414	1236	1283.5	1293	11.3836	11.5331	10.9638	10.1638	10.1877	10.2445	hsa-miR-3689d	hsa-miR-3909	hsa-miR-6851-5p	hsa-miR-409-5p	hsa-miR-6792-3p
ASCRP3010924	0.0169427	0.0699567	2.31742	up	hsa_circRNA_102857	hsa_circ_0002642	circBase	chr2	-	174819600	174820960	exonic	NM_003111	SP3	TATACAGCTACATCCAGGAGAGAATGCTGACAGTCCTGCAGACAGGTGATTTGGCTTCTG	1341.33	557.333	10.3178	9.1053	815.5	828	2380.5	527	591	554	9.94538	10.0835	10.9245	9.06148	9.16794	9.08647	hsa-miR-378a-3p	hsa-miR-93-3p	hsa-miR-450b-5p	hsa-miR-28-3p	hsa-miR-619-3p
ASCRP3012992	0.000572627	0.0112328	2.07812	up	hsa_circRNA_001937	hsa_circ_0000700	circBase	chr16	+	53155459	53155541	intronic	ENST00000447540	CHD9	AAGAACAGCTCTCTGGCTGAACATATCCCTTGGATACTCTAAGACCTGACCCTGATTAAG	625.5	292.333	9.27362	8.21834	507	467	902.5	294	296	287	9.20059	9.13881	9.48146	8.23661	8.22058	8.19783	hsa-miR-22-5p	hsa-miR-26b-3p	hsa-miR-10b-3p	hsa-miR-376a-5p	hsa-miR-597-3p
ASCRP3013088	0.019989	0.0768644	4.0184	up	hsa_circRNA_092516	hsa_circ_0001216	circBase	chr22	-	29191568	29192081	sense overlapping	NM_005080	XBP1	TTCTCTGTCAGTGGGGACAACATCTCCCCATGGATTCTGGCGGTATTGACTCTTCAGATT	5148.67	1168.17	12.0945	10.0879	2142	2223	11081	1163	1180	1161.5	11.4901	11.6314	13.1621	10.1066	10.0721	10.0851	hsa-miR-326	hsa-miR-3154	hsa-miR-4747-5p	hsa-miR-676-5p	hsa-miR-330-5p
ASCRP3000018	0.00116512	0.0154248	2.18359	down	hsa_circRNA_000542	hsa_circ_0000542	circBase	chr14	+	58785259	58796887	exonic	NM_002892	ARID4A	AAAAAGACAGAAGAAGAGGTGTGTTTGATGATGGTGATGAGCGAACATTGAGACGTACCT	64	126.833	5.90174	7.02844	62	53	77	104	144.5	132	5.95711	5.77369	5.97442	6.78954	7.16951	7.12628	hsa-miR-335-3p	hsa-miR-6515-3p	hsa-miR-4778-3p	hsa-miR-450b-5p	hsa-miR-6809-3p
ASCRP3000065	4.17569e-06	0.00249228	3.54805	down	hsa_circRNA_068784	hsa_circ_0068784	circBase	chr4	+	337570	338219	exonic	NM_003441	ZNF141	AAAAGAGCCCTACAATGTGAAGATACATAAGATCGTAGCCAGACCCCCAGGAACTCTTAA	182.667	649	7.46111	9.28814	160	174	214	620	658.5	668.5	7.42871	7.55267	7.40195	9.24644	9.28434	9.33362	hsa-miR-4673	hsa-miR-3692-5p	hsa-miR-6754-5p	hsa-miR-23a-3p	hsa-miR-7113-5p
ASCRP3000181	0.00143174	0.0173766	2.22692	down	hsa_circRNA_000615	hsa_circ_0000615	circBase	chr15	+	64791491	64792365	sense overlapping	NM_015042	ZNF609	AAAGAAAGTCAAGTCTGAAAAGCAATGATGTTGTCCACTGGGCATGTACTGACCAATGTG	445.333	1074	8.82739	9.98244	430	436	470	1047	1097	1078	8.91364	9.02825	8.54029	9.97447	9.98234	9.99052	hsa-miR-483-3p	hsa-miR-942-5p	hsa-miR-4755-5p	hsa-miR-449c-3p	hsa-miR-3667-3p
ASCRP3000207	0.000673145	0.0120992	2.67505	down	hsa_circRNA_100794	hsa_circ_0003768	circBase	chr11	+	34978930	35006275	exonic	NM_003477	PDHX	AAAGATGCTGCTGCTAAAGGTATCCAGGAAATTGCTGACTCTGTAAAGGTTGAAGAAGGA	518.833	1514	9.06202	10.4816	481.5	513	562	1393	1600	1549	9.09331	9.28646	8.80628	10.3784	10.5368	10.5296	hsa-miR-378a-3p	hsa-miR-378d	hsa-miR-422a	hsa-miR-542-5p	hsa-miR-532-5p
ASCRP3000314	1.57454e-05	0.00381799	2.72911	down	hsa_circRNA_101805	hsa_circ_0039261	circBase	chr16	+	47531309	47537001	exonic	NM_000293	PHKB	AAATGCATGAGAGGAATTCTCTACTGCTATATGCGTCAGGCCGATAAGGCTCAGTTTATG	518.5	1500.67	9.0248	10.4732	444.5	451	660	1411	1623.5	1467.5	8.96951	9.09331	9.01158	10.3938	10.5524	10.4735	hsa-miR-15a-5p	hsa-miR-586	hsa-miR-874-5p	hsa-miR-424-5p	hsa-miR-15b-5p
ASCRP3000535	2.18594e-05	0.00384102	2.16193	down	hsa_circRNA_034693	hsa_circ_0034693	circBase	chr15	+	41648236	41650456	exonic	NM_016359	NUSAP1	AAGAACACAATTCCATGAATGAACTGAAGGTAACAGAGATTCAAAGGTACCTTCAGAAGG	95.3333	186.5	6.46913	7.58145	89	88	109	177.5	191	191	6.49652	6.49652	6.41434	7.50084	7.6193	7.62419	hsa-miR-4748	hsa-miR-4677-5p	hsa-miR-1206	hsa-miR-4464	hsa-miR-136-5p
ASCRP3000537	3.86525e-05	0.0045408	2.29457	down	hsa_circRNA_000873	hsa_circ_0000873	circBase	chr19	-	3977557	3977861	intronic	ENST00000600794	EEF2	CTGTGTGAGGAGAACATGCGGGGTGTGCGCTTCGACGTCCACGACATCAAGGACAGTGTG	318.667	728.167	8.26777	9.46599	274	265	417	709.5	745	730	8.20884	8.2131	8.38136	9.42443	9.49369	9.47986	hsa-miR-6794-5p	hsa-miR-661	hsa-miR-6852-5p	hsa-miR-1182	hsa-miR-4716-3p
ASCRP3000541	0.00049831	0.0105269	2.0168	down	hsa_circRNA_000464	hsa_circ_0000464	circBase	chr13	-	20315704	20356931	exonic	NM_001042414	PSPC1	AAGAACTCAGAAACCAAGAGTTGCAAAAACGGAAGCAAATACAACTAAGGCCTGTATCCG	688.667	1540.33	9.49124	10.5033	629	652	785	1486	1577	1558	9.51841	9.64273	9.3126	10.4679	10.5092	10.5328	hsa-miR-6839-3p	hsa-miR-3194-3p	hsa-miR-4767	hsa-miR-4682	hsa-miR-4685-5p
ASCRP3000594	2.885e-07	0.00131871	2.52793	down	hsa_circRNA_039934	hsa_circ_0039934	circBase	chr16	+	68215377	68217269	exonic	NM_004555	NFATC3	AAGAGGAAAAAAAGCCAGTCTCAACGTTTTACTTATACACCAGATGGACGACCTCAGTGG	435.333	1190.67	8.76343	10.1014	394.5	383	528.5	1182	1213	1177	8.78464	8.77986	8.72579	10.1125	10.0916	10.1001	hsa-miR-3920	hsa-miR-106a-5p	hsa-miR-17-5p	hsa-miR-4793-3p	hsa-miR-18b-5p
ASCRP3000641	1.39844e-05	0.00381799	2.11369	down	hsa_circRNA_105033	hsa_circ_0002372	circBase	chrX	-	138897036	138908982	exonic	NM_173694	ATP11C	AAGCGAGTGAGAAAAGAAAGTGAAAAAATCAAGTGTGCTGGAGAAGAGAAACGAGTTGGC	51.3333	96.3333	5.55285	6.63262	47	51.5	55.5	93	101	95	5.53528	5.60363	5.51964	6.60548	6.69929	6.59308	hsa-miR-106a-3p	hsa-miR-625-5p	hsa-miR-495-3p	hsa-miR-450b-5p	hsa-miR-200a-3p
ASCRP3000892	6.03401e-06	0.0027273	2.69432	down	hsa_circRNA_003615	hsa_circ_0003615	circBase	chr11	-	77823695	77832220	exonic	NM_024079	ALG8	AATGCTTTGGACAAAGTGCTGTCTGTCATCGGTGCTGTAAATGCATTGATGGAAAAAAAG	44	105.333	5.3607	6.79062	41.5	43	47.5	101	106.5	108.5	5.29309	5.4388	5.35021	6.77259	6.77644	6.82284	hsa-miR-5584-5p	hsa-miR-3922-5p	hsa-miR-524-5p	hsa-miR-627-3p	hsa-miR-4773
ASCRP3000912	0.000130434	0.00611229	2.45421	down	hsa_circRNA_100190	hsa_circ_0006848	circBase	chr1	-	42730785	42744343	exonic	NM_014947	FOXJ3	AATGTTTCCTTAAAGTGCCTCGATCTAAGGATGACCCTGGAAAGGATGACATCTGAACTG	1694.83	5048.5	10.8168	12.112	1520	1540	2024.5	4904.5	5252	4989	10.867	10.9377	10.6457	12.0913	12.14	12.1049	hsa-miR-153-5p	hsa-miR-329-5p	hsa-miR-432-3p	hsa-miR-101-5p	hsa-miR-485-5p
ASCRP3001078	0.000894534	0.0135604	2.2	down	hsa_circRNA_104493	hsa_circ_0082413	circBase	chr7	+	131113791	131113904	exonic	NM_013255	MKLN1	ACACTGAAAAAGAGAGACTGTTTATTTGTTTGGTGGCTGGGATGGAACACAAGATCTTGC	927.833	2288.17	9.90729	11.0448	704	787	1292.5	2087	2395	2382.5	9.67228	9.97172	10.0779	10.9638	11.0696	11.1009	hsa-miR-581	hsa-miR-517-5p	hsa-miR-597-3p	hsa-miR-518f-5p	hsa-miR-518d-5p
ASCRP3001099	0.000814361	0.0130535	2.32641	down	hsa_circRNA_000175	hsa_circ_0000175	circBase	chr1	-	205585605	205593019	exonic	uc021pid.1	ELK4	ACAGACATTCAACATGATTGCATTTGAACTCATTGCTATGGACAGTGCTATCACCCTGTG	107.833	234.167	6.67365	7.89176	95	97.5	131	190.5	251	261	6.60425	6.68709	6.72962	7.63753	7.98133	8.05641	hsa-miR-608	hsa-miR-654-3p	hsa-miR-3652	hsa-miR-3192-5p	hsa-miR-8089
ASCRP3001103	0.000151138	0.00646869	2.58915	down	hsa_circRNA_067100	hsa_circ_0067100	circBase	chr3	-	124997967	125032500	exonic	NM_021964	ZNF148	ACAGAGACATGTCTTCATTCATACAGGCAGTTATACTTAAGCATGAACATTGACGACAAA	610.167	1740.17	9.30647	10.6789	548	571.5	711	1644	1764	1812.5	9.33362	9.45061	9.13518	10.619	10.6822	10.7357	hsa-miR-3686	hsa-miR-8068	hsa-miR-1183	hsa-miR-6818-3p	hsa-miR-520g-5p
ASCRP3001159	0.000111196	0.00594072	2.13984	down	hsa_circRNA_079518	hsa_circ_0079518	circBase	chr7	-	17890448	17937069	exonic	NM_015132	SNX13	ACAGTATCTTAGATCTCTAGATACAGCTGGTGATGGCCAGTCTATCCATATGGGGATGGG	157.5	315	7.22153	8.31903	150.5	133.5	188.5	305	319	321	7.33204	7.09056	7.24198	8.28482	8.3326	8.33967	hsa-miR-7161-3p	hsa-miR-4659a-3p	hsa-miR-6739-3p	hsa-miR-942-5p	hsa-miR-6868-3p
ASCRP3001218	0.0022371	0.0217253	2.24365	down	hsa_circRNA_102338	hsa_circ_0047347	circBase	chr18	-	29210921	29238052	exonic	NM_004775	B4GALT6	ACATGTATATATTATCCCGAAGGCAATAATTCAAGTGATTATCTTGTTCAAACAACAACG	456.667	1101	8.82561	9.99146	392	389	589	819	1302	1182	8.79266	8.82244	8.86173	9.66408	10.2055	10.1048	hsa-miR-511-5p	hsa-miR-576-3p	hsa-miR-149-5p	hsa-miR-362-5p	hsa-miR-146a-5p
ASCRP3001311	5.93484e-06	0.0027273	2.29498	down	hsa_circRNA_100889	hsa_circ_0007458	circBase	chr11	+	76174864	76183884	exonic	NM_020193	C11orf30	ACCATCTGTGGTCATGTCAACAGTAGCACAAGGTGTAAGCTGTTCAGATGAAGATGAAAA	130.667	278.667	6.95395	8.15243	115	118	159	272	291	273	6.91439	6.93762	7.00983	8.12714	8.20172	8.12842	hsa-miR-27b-5p	hsa-miR-877-5p	hsa-miR-140-3p	hsa-miR-216a-3p	hsa-miR-299-3p
ASCRP3001317	0.000106134	0.00583319	2.21957	down	hsa_circRNA_100214	hsa_circ_0002632	circBase	chr1	-	47761436	47767420	exonic	NM_003035	STIL	ACCATTGGTGGGAATATGAAGAAGGTGTAACATTGACAGTAGATCGCTTTGATCCTGGTC	350.833	804	8.45711	9.6074	316.5	312.5	423.5	737	829	846	8.45653	8.51554	8.39928	9.47632	9.64708	9.69878	hsa-miR-526b-5p	hsa-miR-548a-5p	hsa-miR-215-3p	hsa-miR-183-5p	hsa-miR-450b-3p
ASCRP3001469	5.30031e-05	0.00476591	3.0934	down	hsa_circRNA_100514	hsa_circ_0017311	circBase	chr1	+	246784730	246797889	exonic	NM_152609	CNST	ACGGCTTACGAAAATTTGTGCAACACATCAAGAGACTTTTTTCAGGAGATATTGCACCTT	236.833	736.333	7.85514	9.48433	220.5	228	262	711	761	737	7.88366	7.98798	7.69378	9.43836	9.5157	9.49893	hsa-miR-767-3p	hsa-miR-412-3p	hsa-miR-335-3p	hsa-miR-191-3p	hsa-miR-421
ASCRP3001523	0.00175867	0.0193706	2.14487	down	hsa_circRNA_103415	hsa_circ_0008234	circBase	chr3	-	71090478	71102924	exonic	NM_032682	FOXP1	ACTCCCAAAAGGGAAAGGTTCCCGTGTCAGTGGCTATGATGACACCTCAAGTTATCACTC	263.833	533.833	7.95377	9.05466	222	196	373.5	530	542	529.5	7.93271	7.70822	8.22038	9.06396	9.04508	9.05494	hsa-miR-370-3p	hsa-miR-558	hsa-miR-127-5p	hsa-miR-93-3p	hsa-miR-17-3p
ASCRP3001631	7.61281e-05	0.00513388	2.20631	down	hsa_circRNA_002368	hsa_circ_0002368	circBase	chr17	-	4186092	4192703	exonic	NM_003342	UBE2G1	ACTTATTTCAGGTTGATAAAAATGGTGATGTGTGCATTTCTATTCTTCATGAGCCTGGGG	1138.67	3001.33	10.2702	11.4119	943	1018	1455	2842	2999	3163	10.1891	10.3819	10.2396	11.34	11.4329	11.4627	hsa-miR-136-5p	hsa-miR-135a-5p	hsa-miR-141-5p	hsa-miR-3119	hsa-miR-377-3p
ASCRP3001677	0.000180118	0.00679256	2.12543	down	hsa_circRNA_100578	hsa_circ_0004809	circBase	chr10	+	27469881	27470510	exonic	NM_032844	MASTL	ACTTTTAACCATTGATGATACAAAGAGAGCTGGAATGAAAGGTCCTGCGGTAGACTGGTG	821.667	1921.5	9.72942	10.8172	739.5	742	983.5	1761	2053	1950.5	9.7304	9.84477	9.6131	10.7249	10.8656	10.861	hsa-miR-26a-2-3p	hsa-miR-20a-3p	hsa-miR-374a-3p	hsa-miR-488-3p	hsa-miR-367-3p
ASCRP3001918	7.56027e-06	0.00287997	2.69605	down	hsa_circRNA_092363	hsa_circ_0000028	circBase	chr1	-	22041881	22048257	exonic	NM_032236	USP48	AGATATTCTGTGTCCACATGTGAAAGCCCTGTGTAAGGAATGTGTAGTAGAACGTTGTCG	83.5	211.667	6.36225	7.7931	80	72.5	98	200	223	212	6.42417	6.29845	6.36414	7.74006	7.84888	7.79035	hsa-miR-7151-5p	hsa-miR-22-5p	hsa-miR-18a-3p	hsa-miR-4668-3p	hsa-miR-6842-3p
ASCRP3002177	1.93987e-05	0.00381799	2.02089	down	hsa_circRNA_006971	hsa_circ_0006971	circBase	chrX	-	14868626	14877456	exonic	NM_152633	FANCB	AGCTTGGTTGTTGGAGTGAAAACTACATCTTCTTTGAAGCTGTTGCTGCTAAATGGGAAA	72.3333	132	6.06962	7.08461	64	71	82	125	138	133	6.07771	6.10417	6.02699	7.01727	7.14381	7.09276	hsa-miR-4775	hsa-miR-4659b-3p	hsa-miR-6809-3p	hsa-miR-4778-3p	hsa-miR-4659a-3p
ASCRP3002184	2.30936e-05	0.00384102	2.52098	down	hsa_circRNA_103427	hsa_circ_0001324	circBase	chr3	+	107429298	107435696	exonic	NM_020235	BBX	AGGAAAAGCAGAAATACACAGACATGGCCAAGGAGGTCACAGTAATGAAAGGCAGTAATA	268.667	680.167	8.02592	9.3599	244	236.5	325.5	630	687	723.5	8.04371	8.02491	8.00913	9.26513	9.34808	9.4665	hsa-miR-877-3p	hsa-miR-34a-3p	hsa-miR-1468-3p	hsa-miR-661	hsa-miR-1301-5p
ASCRP3002456	6.21515e-05	0.00486058	2.90987	down	hsa_circRNA_004893	hsa_circ_0004893	circBase	chr1	-	32377296	32385259	exonic	NM_080391	PTP4A2	AGTGCATTGTGTTGCAGGATTGGGAAGGTTTTTCGTTGGAATATACGTTGCACATTTATG	70	182.333	6.00481	7.54577	66	66	78	160	199	188	6.05619	5.99341	5.96483	7.38154	7.65553	7.60022	hsa-miR-6500-3p	hsa-miR-3613-3p	hsa-miR-548t-5p	hsa-miR-6813-5p	hsa-miR-548az-5p
ASCRP3002471	0.00014615	0.00629884	2.21372	down	hsa_circRNA_102157	hsa_circ_0045128	circBase	chr17	+	60613530	60642498	exonic	NM_006852	TLK2	AGTGGACAGATGGTTATGCTTTTCAGAATCTTATCAACGACGAGTAGAACAGCCCCTCTA	363.5	820.833	8.48751	9.63398	331	312	447.5	732.5	869	861	8.51488	8.48566	8.46199	9.47447	9.71374	9.71374	hsa-miR-19a-5p	hsa-miR-452-5p	hsa-miR-19b-2-5p	hsa-miR-19b-1-5p	hsa-miR-26a-2-3p
ASCRP3002646	2.14575e-05	0.00384102	2.49779	down	hsa_circRNA_102298	hsa_circ_0046881	circBase	chr18	-	9588086	9588851	exonic	NM_005134	PPP4R1	ATAGCAATGATGATGTGAAAACAGAAGCTGTGGCTAACCAACTGTGAGAGCGGAGCTGAT	64.1667	148.167	5.93622	7.25687	60.5	60	72	138.5	149.5	156.5	5.99341	5.93566	5.87959	7.18735	7.23602	7.34725	hsa-miR-598-3p	hsa-miR-670-3p	hsa-miR-556-5p	hsa-miR-185-3p	hsa-miR-502-5p
ASCRP3002867	0.00444487	0.0320448	2.27719	down	hsa_circRNA_100504	hsa_circ_0017248	circBase	chr1	-	243736227	244006584	exonic	NM_005465	AKT3	ATCTACATTCCGGAAAGATTGTGTACCGTGATCTCAAGGCTGAGTCATCACTAGAGAGTG	3282.5	9694.33	11.8877	13.0749	3132	3102	3613.5	8962	10162.5	9958.5	12.0728	12.1001	11.4901	12.976	13.1035	13.1453	hsa-miR-877-3p	hsa-miR-202-5p	hsa-miR-518c-5p	hsa-miR-613	hsa-miR-515-5p
ASCRP3002902	0.00033627	0.00888369	2.66694	down	hsa_circRNA_005658	hsa_circ_0005658	circBase	chr10	-	65213155	65214849	intronic	ENST00000399251	JMJD1C	ATCTTAATAGAGTTTTTTGTTAAAAATAAAGATGTGAACGGATGCACGTAGTCTTATTCC	896.667	2833.67	9.91947	11.3347	805	843	1042	2634	2919	2948	9.90633	10.1217	9.7304	11.2334	11.3791	11.3914	hsa-miR-619-5p	hsa-miR-5095	hsa-miR-29b-2-5p	hsa-miR-7151-3p	hsa-miR-6811-5p
ASCRP3003020	6.89986e-06	0.00280967	2.92489	down	hsa_circRNA_101548	hsa_circ_0008153	circBase	chr15	+	63845913	63855207	exonic	NM_006537	USP3	ATGCCAAACTTTAGTTATCGCTGTGATGATTTTGTGGTTAATGACACCAAGCTGGGACTG	367.667	1125.33	8.49265	10.041	312	316	475	1082	1122	1172	8.41345	8.50465	8.55986	10.0031	10.0254	10.0946	hsa-miR-301a-5p	hsa-miR-141-5p	hsa-miR-891a-3p	hsa-miR-320a	hsa-miR-320b
ASCRP3003109	1.25502e-05	0.00381799	2.33952	down	hsa_circRNA_002453	hsa_circ_0002453	circBase	chr3	-	8977554	8990254	exonic	NM_020165	RAD18	ATGTACAATGCCCAATGCGATGCTTTGCATCCTAAATCAGACTGCTCTCTCTGTATAAGA	120.5	265.667	6.85662	8.08284	107.5	107	147	246	281	270	6.82284	6.83763	6.9094	8.00913	8.13806	8.10132	hsa-miR-208b-5p	hsa-miR-3164	hsa-miR-3120-3p	hsa-miR-4677-5p	hsa-miR-208a-5p
ASCRP3003145	5.31355e-05	0.00476591	2.08623	down	hsa_circRNA_004437	hsa_circ_0004437	circBase	chr1	+	150413398	150416853	exonic	NM_015203	RPRD2	ATGTGTGCAGCACAGAAACTCTCAAATGCTTAAAAGGGATCCATCTGTCTCTAAGTCTGT	1262.67	3185.33	10.4095	11.4704	1071	1070	1647	2972.5	3360.5	3223	10.3784	10.4746	10.3755	11.3819	11.5477	11.4817	hsa-miR-29a-5p	hsa-miR-4743-3p	hsa-miR-329-5p	hsa-miR-5087	hsa-miR-6737-3p
ASCRP3003311	2.22076e-05	0.00384102	3.2888	down	hsa_circRNA_102808	hsa_circ_0056247	circBase	chr2	+	120684173	120692534	exonic	NM_002830	PTPN4	ATTGTTCTGGAATCATCACCTGGGAGAACTGAAGTCCAATCAGTTCAGTATGGCAAAGAA	101.833	313.167	6.57829	8.29585	90.5	97	118	278.5	334	327	6.54303	6.63723	6.55459	8.15756	8.37739	8.3526	hsa-miR-450a-2-3p	hsa-miR-23b-5p	hsa-miR-23a-5p	hsa-miR-511-5p	hsa-miR-7-5p
ASCRP3003612	2.36419e-06	0.00219193	2.5445	down	hsa_circRNA_007652	hsa_circ_0007652	circBase	chr1	+	180044156	180053313	exonic	NM_014810	CEP350	CAAGAAGCCAGTCTGATCAAGCAGTTAGAGGTTTCTGACAAAGCGGGAGCAAAAATTAAT	124.333	293.5	6.86904	8.21642	112	112	149	282	295	303.5	6.85435	6.85643	6.89633	8.16386	8.21452	8.27088	hsa-miR-6764-3p	hsa-miR-6824-3p	hsa-miR-4778-3p	hsa-miR-22-5p	hsa-miR-4691-5p
ASCRP3004156	0.000181189	0.00679256	2.38081	down	hsa_circRNA_104592	hsa_circ_0006302	circBase	chr8	+	37971709	37978667	exonic	NM_004674	ASH2L	CAGAGCCTGCTTGTATGAACGGGTTTTGTTAGCCCTACATGATCGAGGATATTATACCAT	130.667	292.667	6.96765	8.2191	128	112	152	268	316	294	7.09232	6.85643	6.9542	8.10613	8.32737	8.2238	hsa-miR-494-5p	hsa-miR-609	hsa-miR-484	hsa-miR-410-5p	hsa-miR-370-3p
ASCRP3004301	0.000156242	0.00656607	2.60533	down	hsa_circRNA_104623	hsa_circ_0005403	circBase	chr8	+	48882357	48884028	exonic	NM_005914	MCM4	CAGCTGCCTCATACTTTATTATCAAGGCATCTATCGAGCTGTGCCTATTCGAGTCAATCC	123.167	290.5	6.82452	8.20599	109.5	101	159	289.5	290.5	291.5	6.76874	6.68709	7.01774	8.20172	8.20172	8.21452	hsa-miR-194-3p	hsa-miR-30a-3p	hsa-miR-654-3p	hsa-miR-510-5p	hsa-miR-146a-3p
ASCRP3004456	0.0010179	0.0143602	2.40722	down	hsa_circRNA_103682	hsa_circ_0006618	circBase	chr4	-	83799882	83803093	exonic	NM_016211	SEC31A	CAGTGAGAGCCTTGGATGTGAACATTTTCCAGCAGGATGAAGTTAAAGGAAGTAGATCGT	1615.67	4731.17	10.7544	12.0218	1473.5	1569	1804.5	4629	4825.5	4739	10.8088	10.9787	10.4758	12.0239	12.009	12.0325	hsa-miR-612	hsa-miR-376b-3p	hsa-miR-376a-3p	hsa-miR-608	hsa-miR-508-5p
ASCRP3004505	0.000394458	0.00935271	2.82152	down	hsa_circRNA_100225	hsa_circ_0012425	circBase	chr1	-	51860052	51913807	exonic	NM_001981	EPS15	CAGTTGTTGCAGCAAGCGATTCAGGCCATGTTTTTGGTATACTGTGCACTGGAGAAAGAA	636	2003.33	9.37471	10.8712	591	610	707	1817.5	2087	2105.5	9.45353	9.53778	9.13282	10.756	10.9092	10.9483	hsa-miR-488-3p	hsa-miR-205-3p	hsa-miR-633	hsa-miR-29a-5p	hsa-miR-138-5p
ASCRP3004655	1.61827e-05	0.00381799	2.57529	down	hsa_circRNA_101790	hsa_circ_0038899	circBase	chr16	-	29458122	29458347	exonic	uc002dso.3	BOLA2	CATCTCAGTCTTGAATTTACTCACGCTGGTTCTGTACAGAGTAATGAGATGTGTGACGGC	702.833	1975.5	9.48875	10.8535	571.5	610.5	926.5	1860.5	2060	2006	9.39652	9.53536	9.53438	10.7937	10.8705	10.8962	hsa-miR-380-3p	hsa-miR-125b-2-3p	hsa-miR-22-3p	hsa-miR-587	hsa-miR-181b-5p
ASCRP3005009	4.7015e-05	0.00476591	3.02335	down	hsa_circRNA_089866	hsa_circ_0089866	circBase	chrX	+	10031484	10078060	exonic	NM_015691	WWC3	CCACGGAGAGGATAACAAAGCCATTGACCTTTGCCGATTGTGTTGGGGACGAACTTCCTT	383.667	1240.17	8.57	10.1661	333	368	450	1148	1309	1263.5	8.53932	8.71124	8.45943	10.0843	10.2111	10.203	hsa-miR-1914-5p	hsa-miR-556-5p	hsa-miR-3692-5p	hsa-miR-4268	hsa-miR-4640-5p
ASCRP3005384	0.000315396	0.00872061	2.32956	down	hsa_circRNA_000865	hsa_circ_0000706	circBase	chr16	-	66764014	66766408	intronic	ENST00000379482	DYNC1LI2	CCTCCCGTGAGAAAGTGAATTGATTTTTCTTGAGCAGATTGATTAGATGGAGCTGCCTTG	458.333	1155.5	8.85452	10.0746	386	429	560	1108	1087.5	1271	8.7686	8.99824	8.79672	10.0293	9.97089	10.2235	hsa-miR-329-5p	hsa-miR-1264	hsa-miR-641	hsa-miR-628-5p	hsa-miR-338-5p
ASCRP3005562	8.52457e-05	0.0053875	2.54455	down	hsa_circRNA_104101	hsa_circ_0001599	circBase	chr6	-	35586872	35610620	exonic	NM_004117	FKBP5	CGAAGGAGCAACAGTAGAAAGTTCTCTACTTAAAAGACAATGACTACTGATGAAGGTGCC	228.5	557.333	7.76176	9.10917	195	193	297.5	523	542	607	7.69378	7.71167	7.87984	9.04508	9.05653	9.22591	hsa-miR-1468-5p	hsa-miR-642a-5p	hsa-miR-561-5p	hsa-miR-29b-1-5p	hsa-miR-708-5p
ASCRP3005601	6.90134e-05	0.00505062	2.23029	down	hsa_circRNA_103281	hsa_circ_0064195	circBase	chr3	-	10015311	10016172	exonic	NM_018447	EMC3	CGAGCTACTCACATTAGATGCATCCTGATCCTACTATGTTGACAGACATGATGAAAGGGA	46.8333	98.1667	5.51748	6.67472	43.5	45	52	92.5	111	91	5.51964	5.55843	5.47439	6.63179	6.79928	6.59308	hsa-miR-659-5p	hsa-miR-580-3p	hsa-miR-502-5p	hsa-miR-145-3p	hsa-miR-640
ASCRP3006078	0.00906791	0.0486741	2.28412	down	hsa_circRNA_103690	hsa_circ_0001423	circBase	chr4	+	87967317	87968746	exonic	NM_005935	AFF1	CTCACCAAACTGAAGATGCCTTCTCAGTCAGTTGAGTTTGTACAATGACGACAGAAACCT	3949.5	11406.7	12.1434	13.335	3754	3996.5	4098	10228	12227.5	11764.5	12.2528	12.4918	11.6855	13.178	13.4135	13.4135	hsa-miR-541-3p	hsa-miR-516a-3p	hsa-miR-516b-3p	hsa-miR-612	hsa-miR-605-3p
ASCRP3006087	0.00100054	0.0143335	3.06277	down	hsa_circRNA_101282	hsa_circ_0030569	circBase	chr13	-	95686858	95735544	exonic	NM_005845	ABCC4	CTCACTGAAACAGCAAAACAGACATTGCTACAAGTGGTTGGTGTGGTCTCTGTGGCTGTG	380.167	1207.83	8.52072	10.1356	275	388	477.5	1059	1282.5	1282	8.20884	8.79888	8.55443	9.98448	10.1877	10.2345	hsa-miR-30d-3p	hsa-miR-29a-5p	hsa-miR-584-3p	hsa-miR-30a-3p	hsa-miR-30e-3p
ASCRP3006170	3.56269e-05	0.00452171	2.06252	down	hsa_circRNA_101522	hsa_circ_0035277	circBase	chr15	-	51743841	51747425	exonic	NM_015263	DMXL2	CTCATTCATGTGTGGTGTTGCGGATGGAGAGGGTTTTCTGAGTATCTGGCAAGTTAACCA	1460.17	3535.67	10.6072	11.6516	1237	1260.5	1883	3448	3676	3483	10.5797	10.7051	10.5368	11.6591	11.6665	11.6292	hsa-miR-224-5p	hsa-miR-616-3p	hsa-miR-520g-5p	hsa-miR-576-3p	hsa-miR-708-3p
ASCRP3006337	0.000619002	0.0116303	2.02923	down	hsa_circRNA_048764	hsa_circ_0048764	circBase	chr19	+	5690345	5691678	exonic	NM_015414	RPL36	CTCTCCCTGAAATAAAGAACAGCTTGACAGAAGTTTCCCGCACTGCCGGTATCCGCCGCC	182.5	353.667	7.44778	8.46872	151	157	239.5	327	346	388	7.34762	7.4161	7.57963	8.36048	8.42347	8.6222	hsa-miR-4739	hsa-miR-4677-5p	hsa-miR-24-3p	hsa-miR-6760-5p	hsa-miR-5008-5p
ASCRP3006462	2.30882e-05	0.00384102	2.1992	down	hsa_circRNA_038288	hsa_circ_0038288	circBase	chr16	-	18877942	18882804	exonic	NM_015092	SMG1	CTGAAGGGAGGAAACTGTTAATGACTTGGGCTTTGGAAGCAGCTGTTTTAATGAAGAAGT	157.5	326.833	7.21662	8.3536	144	146.5	182	326	317	337.5	7.20253	7.2904	7.15693	8.34078	8.30587	8.41416	hsa-miR-509-3-5p	hsa-miR-509-5p	hsa-miR-4709-5p	hsa-miR-4773	hsa-miR-1324
ASCRP3006644	3.57663e-05	0.00452171	2.47038	down	hsa_circRNA_102709	hsa_circ_0054318	circBase	chr2	-	43783483	43783694	exonic	NM_022065	THADA	CTGCTGTGGTGGAAAGGAACACATTAATGGGATTCGGGGAAACTGCAAGGCTTATTTCAG	38.1667	80.3333	5.05607	6.36081	36.5	38	40	76	85	80	5.08924	5.09979	4.97919	6.26913	6.44915	6.36414	hsa-miR-761	hsa-miR-214-3p	hsa-miR-891b	hsa-miR-584-5p	hsa-let-7e-5p
ASCRP3006695	1.91468e-05	0.00381799	2.33632	down	hsa_circRNA_005198	hsa_circ_0005198	circBase	chr13	-	25072253	25077915	exonic	NM_006437	PARP4	CTGGATGATGGCATGGAGGATGGTGATGGGAATCTTTGCAAATTGTATCTTCTGTTTGAA	210	470	7.65737	8.88161	196	180	254	453	465	492	7.72082	7.60084	7.65045	8.83645	8.85019	8.95819	hsa-miR-4459	hsa-miR-450b-5p	hsa-miR-4254	hsa-miR-4778-3p	hsa-miR-1237-3p
ASCRP3006776	6.46663e-06	0.0027273	2.55868	down	hsa_circRNA_017667	hsa_circ_0017667	circBase	chr10	+	7830092	7844817	exonic	NM_005174	ATP5C1	CTGTCATCACAAAAGAGTTGATTGAAATTATCTCTGGTGCTGCAGCTCTGGGAGGGGCGC	151.833	368.667	7.18191	8.53731	138	129	188.5	360	375.5	370.5	7.17742	7.10896	7.25935	8.52764	8.54077	8.54352	hsa-miR-6856-3p	hsa-miR-3160-5p	hsa-miR-5009-5p	hsa-miR-103a-2-5p	hsa-miR-4659b-3p
ASCRP3006822	0.000512662	0.0106902	2.38215	down	hsa_circRNA_104862	hsa_circ_0087938	circBase	chr9	-	111868787	111870850	exonic	NM_032012	TMEM245	CTGTGGGTACCCTCTATGAAAAACAGAATGGAAAAGAGTCTTCTGATCTGGACGTTGGTG	572.667	1496.83	9.20021	10.4525	506	550	662	1385	1522.5	1583	9.1965	9.3942	9.00995	10.3624	10.4545	10.5406	hsa-miR-376a-3p	hsa-miR-510-3p	hsa-miR-376b-3p	hsa-miR-570-3p	hsa-miR-636
ASCRP3006861	0.000376853	0.00915691	2.52906	down	hsa_circRNA_105013	hsa_circ_0001936	circBase	chrX	-	79962925	79975155	exonic	NM_153252	BRWD3	CTGTTGTTGAATGGCAAAGTGAAAGTTCTTCCAGGTGATGGTGAGGTAGTAGAACAGGTA	147.667	350	7.11032	8.44893	127	120	196	320	365	365	7.03297	6.97871	7.3193	8.33297	8.49336	8.52046	hsa-miR-141-5p	hsa-miR-486-5p	hsa-miR-578	hsa-miR-135a-5p	hsa-miR-135b-5p
ASCRP3007156	0.000439695	0.00984451	2.13463	down	hsa_circRNA_102819	hsa_circ_0056433	circBase	chr2	+	128927861	128928858	exonic	NM_020120	UGGT1	CTTTAAAAAGTGCAATCAAACTGAGGCCGAAGGAAGGGGAGACATACTTTGATGTTGTGG	138.5	273.5	7.01952	8.11351	114	114.5	187	279.5	272	269	6.89532	6.94691	7.21634	8.16386	8.09254	8.08414	hsa-miR-196b-3p	hsa-miR-335-5p	hsa-miR-449b-3p	hsa-miR-542-3p	hsa-miR-10b-3p
ASCRP3007563	0.000100877	0.0057991	2.47762	down	hsa_circRNA_001350	hsa_circ_0000253	circBase	chr10	-	97999787	97999925	intronic	NR_047681	BLNK	GAAGAGCTTAGGTGGTGTGGGAAGATCTGTCTGAGAAGAAACAAGAAAGCAAACAGGTAA	266.5	662.333	8.0068	9.31575	223.5	226	350	596	679	712	7.93787	7.97226	8.11027	9.19977	9.31939	9.4281	hsa-miR-141-5p	hsa-miR-363-3p	hsa-miR-92b-3p	hsa-miR-92a-3p	hsa-miR-25-3p
ASCRP3007583	0.000960261	0.0139997	2.30681	down	hsa_circRNA_101177	hsa_circ_0006390	circBase	chr12	+	121000747	121001746	exonic	NM_014868	RNF10	GAAGATCTCAGCAACTGTGGTGGAGATTGCTGGCTACTCCATGTCTGAGACTCGGGAAGA	2000.67	6037.33	11.1725	12.3784	1789.5	1836	2376.5	5521.5	6359.5	6231	11.2414	11.3571	10.919	12.2895	12.4351	12.4106	hsa-miR-520a-5p	hsa-miR-525-5p	hsa-miR-23b-5p	hsa-miR-370-3p	hsa-miR-513a-5p
ASCRP3007675	0.00172987	0.0191917	2.36288	down	hsa_circRNA_048977	hsa_circ_0048977	circBase	chr19	+	7584090	7585911	exonic	NM_018083	ZNF358	GAAGTTGTGTGTTGTGCAGTCAGTAAAATCCTCCCACTGCCTCCGGGTCTTGCCCCAGAA	2515	7637.33	11.4997	12.7403	2388	2337	2820	7242	7961	7709	11.6369	11.693	11.1693	12.7184	12.7565	12.7459	hsa-miR-762	hsa-miR-5001-5p	hsa-miR-4498	hsa-miR-4492	hsa-miR-3620-5p
ASCRP3007869	0.000136793	0.00618922	2.19187	down	hsa_circRNA_104757	hsa_circ_0008344	circBase	chr9	-	33935836	33941860	exonic	NM_018449	UBAP2	GACATGGTGGTGGTCGAAGTCAGCAGACACTAGACATGAGCCTTTGAATACATCTTTATC	1165.67	2908.83	10.2449	11.3771	924	902	1671	2806.5	2983	2937	10.1476	10.1966	10.3907	11.3274	11.4186	11.3853	hsa-miR-514a-5p	hsa-miR-433-3p	hsa-miR-148b-5p	hsa-miR-382-5p	hsa-miR-450b-3p
ASCRP3007879	0.000230116	0.00740424	2.0426	down	hsa_circRNA_102316	hsa_circ_0007504	circBase	chr18	+	19345732	19383975	exonic	NM_020774	MIB1	GACATTTTGAAGTTACTTTTGAAGCAAAACGTGGATGTCGAAGCAGAGGCATCAAGCATG	51	91.6667	5.52811	6.55852	44.5	45.5	63	90	93	92	5.49852	5.40515	5.68066	6.5768	6.53333	6.56542	hsa-miR-141-5p	hsa-miR-370-5p	hsa-miR-145-3p	hsa-let-7c-3p	hsa-miR-381-5p
ASCRP3007900	0.00021058	0.00731484	2.03425	down	hsa_circRNA_102838	hsa_circ_0056856	circBase	chr2	-	160980301	160983112	exonic	NM_000888	ITGB6	GACCATCAGTGAAGAAGAAGGTAACGGCGACTGTGACTGTGGTGAATGTGTGTGCAGGAG	77	142	6.16585	7.19035	76	65	90	133	147	146	6.29002	6.02514	6.1824	7.15144	7.19763	7.22199	hsa-miR-1301-3p	hsa-miR-140-3p	hsa-miR-93-3p	hsa-miR-19b-3p	hsa-miR-187-5p
ASCRP3007914	0.000178628	0.00679256	2.6911	down	hsa_circRNA_100882	hsa_circ_0002383	circBase	chr11	-	72468811	72470426	exonic	NM_006645	STARD10	GACCCCAAAGTGCCGGATGGAGTGCTGTGATGTGCCAGCCGAGACACTCTACGACGTCCT	88.3333	220.833	6.38522	7.81341	82.5	90	92.5	208	229.5	225	6.45259	6.51241	6.19065	7.73471	7.86135	7.84418	hsa-miR-665	hsa-miR-518c-5p	hsa-let-7e-5p	hsa-let-7c-5p	hsa-miR-22-5p
ASCRP3008109	3.00075e-05	0.00416892	2.02705	down	hsa_circRNA_103823	hsa_circ_0006308	circBase	chr5	-	38991050	39021238	exonic	NM_152756	RICTOR	GAGACAGAATGGTCCGAGCATGCATTGCCATTATCTGTGAACTAGAACCTTCTGATAACT	59	105	5.7513	6.77068	53	57	67	101	104	110	5.68066	5.81058	5.76266	6.72962	6.75322	6.8292	hsa-miR-22-5p	hsa-miR-581	hsa-miR-579-3p	hsa-miR-502-5p	hsa-miR-9-3p
ASCRP3008660	0.000319758	0.00872061	2.35148	down	hsa_circRNA_002532	hsa_circ_0002532	circBase	chrX	+	64295353	64295792	sense overlapping	TCONS_00017187	XLOC_008000	GATGCTATGCTAAGCTGGGCAGAGAGACCATGGCGACATCCCCCAGACATCTAGACTATG	575.167	1453.17	9.18604	10.4196	471.5	546	708	1388	1508	1463.5	9.04109	9.38613	9.13089	10.3676	10.4368	10.4545	hsa-miR-4743-3p	hsa-miR-6795-5p	hsa-miR-6887-5p	hsa-miR-4419b	hsa-miR-4652-5p
ASCRP3008795	0.000667635	0.0120875	2.05093	down	hsa_circRNA_101427	hsa_circ_0003045	circBase	chr14	-	91947919	91952074	exonic	NM_001284280	SMEK1	GATTGTTGGCATGTTGCAGGACACTCTGATTGTGTGGTCTGAAGCAGAAAATTATGACTT	171	331.833	7.3515	8.38778	137	148	228	316	349	330.5	7.17118	7.36304	7.52029	8.31628	8.45207	8.395	hsa-miR-22-5p	hsa-miR-513a-3p	hsa-miR-590-3p	hsa-miR-627-3p	hsa-miR-208a-5p
ASCRP3008981	5.48752e-05	0.00476591	2.09658	down	hsa_circRNA_057074	hsa_circ_0057074	circBase	chr2	+	172803227	172809519	exonic	NM_003642	HAT1	GCATCTAAAGTTGATGAGAACTTTGACTGTGTAGAGTTCGTTTTCCTGAAGATCTTGAAA	406.167	878.833	8.6628	9.73084	345	360	513.5	807.5	942	887	8.5923	8.69349	8.70261	9.64423	9.80702	9.74126	hsa-miR-148a-5p	hsa-miR-4703-5p	hsa-miR-510-5p	hsa-miR-3168	hsa-miR-7161-3p
ASCRP3009015	0.00194744	0.0202022	2.01881	down	hsa_circRNA_102932	hsa_circ_0058520	circBase	chr2	+	228384663	228389631	exonic	NM_004504	AGFG1	GCCAATTTTGCTAACTTTGCACATTTCAACAGTCATGCAGGTCTGTAAACAGATTTGGCT	268.333	543.833	8.04959	9.0631	252	273	280	502	562.5	567	8.10394	8.24852	7.79631	8.97668	9.09595	9.11667	hsa-miR-627-3p	hsa-miR-345-3p	hsa-miR-103a-2-5p	hsa-miR-19a-3p	hsa-miR-140-5p
ASCRP3009178	0.000186077	0.00694627	2.00197	down	hsa_circRNA_104735	hsa_circ_0001839	circBase	chr9	+	6880011	6893232	exonic	NM_015061	KDM4C	GCTACTGTCAGATGGATTGACTATGGAAAAGTTGCCAAATTGGTATGCTATACCTCCGGA	598.667	1320.33	9.25158	10.253	537	474	785	1247	1310	1404	9.28077	9.16365	9.31033	10.1738	10.213	10.3723	hsa-miR-587	hsa-miR-200c-3p	hsa-miR-429	hsa-miR-548d-3p	hsa-miR-376a-5p
ASCRP3009195	4.02671e-05	0.0045408	2.55146	down	hsa_circRNA_103411	hsa_circ_0003060	circBase	chr3	-	67546221	67548719	exonic	NM_003848	SUCLG2	GCTCACAGCTGATCCTAAGTTGTCTGTTTTGATGCCAAGATAAACTTTGATGACAACGCA	456.333	1228	8.79293	10.1443	368	382	619	1202	1257.5	1224.5	8.67816	8.78464	8.916	10.1344	10.1561	10.1423	hsa-miR-29b-3p	hsa-miR-651-3p	hsa-miR-29c-3p	hsa-miR-29a-3p	hsa-miR-511-5p
ASCRP3009270	2.91192e-05	0.00416892	2.1997	down	hsa_circRNA_104178	hsa_circ_0077659	circBase	chr6	-	111726672	111737675	exonic	NM_002912	REV3L	GCTGTCAAGTTCCGAAAAGCAAGAAGGAAAAGTCAGAAGACATGTCTTCATCTACATGGC	1555.17	3988.17	10.6885	11.8258	1319	1233.5	2113	3622	4152	4190.5	10.6613	10.6685	10.7357	11.7311	11.8591	11.8872	hsa-miR-508-3p	hsa-miR-335-3p	hsa-miR-183-5p	hsa-miR-133a-5p	hsa-let-7i-5p
ASCRP3009455	6.0168e-05	0.00476591	2.63763	down	hsa_circRNA_075650	hsa_circ_0075650	circBase	chr6	-	13632601	13659064	exonic	NM_005493	RANBP9	GGAGAGACTGTGGCAAGAACACTGCAAACAAAAAAATGTTGAAGTTACATGGGAATTGGT	764	2245	9.61855	11.0178	687	694	911	2079	2409	2247	9.63049	9.73146	9.49369	10.943	11.0742	11.0361	hsa-miR-7107-3p	hsa-miR-6744-3p	hsa-miR-376c-5p	hsa-miR-376b-5p	hsa-miR-4529-3p
ASCRP3009467	0.000155624	0.00656607	2.4125	down	hsa_circRNA_104957	hsa_circ_0089486	circBase	chr9	-	138741982	138742307	exonic	NM_015447	CAMSAP1	GGAGCTGAAAGACGATATATGCTTAAAGGAGGTAACGTCGATGGCCGACAGTCTGTATAA	61.3333	135.5	5.87096	7.14149	57	58	69	116.5	148	142	5.88875	5.8755	5.84863	6.96049	7.24198	7.22199	hsa-miR-656-3p	hsa-miR-548d-3p	hsa-miR-577	hsa-let-7f-2-3p	hsa-miR-543
ASCRP3009485	1.72656e-05	0.00381799	2.16877	down	hsa_circRNA_004395	hsa_circ_0004395	circBase	chr11	+	35218292	35231728	intronic	ENST00000263398	CD44	GGAGGTGCATCCATTAGCTGCCGTTACACTGTTACTTTTAATCAAAAGCTTTGATGAGCA	237	492.333	7.83015	8.94703	210	203	298	466	499	512	7.82761	7.78709	7.87575	8.87818	8.95214	9.01076	hsa-miR-6832-5p	hsa-miR-6855-5p	hsa-miR-186-3p	hsa-miR-6876-3p	hsa-miR-651-3p
ASCRP3009567	0.000163961	0.00660826	2.26278	down	hsa_circRNA_015677	hsa_circ_0015677	circBase	chr1	+	185153374	185200840	exonic	NM_017673	SWT1	GGCAGCTGTGAGGGATATTCTTGAAGGAATTCAAAGCAAATAATACTTCAGACAGAAAGC	432	1042.33	8.76462	9.94272	382	412.5	501.5	985	1094	1048	8.73429	8.90927	8.6503	9.86824	10.0031	9.9568	hsa-miR-1183	hsa-miR-103a-2-5p	hsa-miR-548e-5p	hsa-miR-1248	hsa-miR-3667-3p
ASCRP3009579	7.65147e-05	0.00513388	2.12578	down	hsa_circRNA_104052	hsa_circ_0008285	circBase	chr6	+	4891946	4892613	exonic	NM_004824	CDYL	GGCCACAGGCTTAGCTGTTAACGGGAAAGGTTGAAAGGATTGTTGACAAAAGGAAAAATA	180.667	365.333	7.42711	8.5151	152	163	227	336	383	377	7.34762	7.45224	7.48146	8.41345	8.55443	8.57743	hsa-miR-892a	hsa-miR-378a-5p	hsa-miR-887-5p	hsa-miR-22-5p	hsa-miR-328-3p
ASCRP3009584	7.54427e-06	0.00287997	2.20249	down	hsa_circRNA_102163	hsa_circ_0045219	circBase	chr17	-	61838273	61842207	exonic	NM_020198	CCDC47	GGCCAGTGAGTGATCAAGTGGAGGGAGATACTGAGAGTGAACCATATGATGATGAAGAAT	211.333	450.333	7.6816	8.82073	192	191	251	433	472	446	7.69378	7.71167	7.63934	8.77396	8.88048	8.80776	hsa-miR-193b-3p	hsa-miR-516b-5p	hsa-miR-1264	hsa-miR-559	hsa-miR-193a-3p
ASCRP3009644	1.64596e-05	0.00381799	3.26442	down	hsa_circRNA_001409	hsa_circ_0001204	circBase	chr22	+	20070853	20070981	intronic	ENST00000351989	DGCR8	GGCTGGGCAGGGTTTTGTCCACCTTGTGTCTGTAGCATCTAGGATGGTGTGTGTGTGTGT	89.1667	270.5	6.39153	8.09835	88.5	80	99	257.5	286	268	6.51373	6.34873	6.31213	8.05189	8.15903	8.08414	hsa-miR-612	hsa-miR-657	hsa-miR-362-3p	hsa-miR-377-3p	hsa-miR-136-5p
ASCRP3009837	2.30534e-06	0.00219193	2.01498	down	hsa_circRNA_104172	hsa_circ_0077607	circBase	chr6	+	110036280	110064975	exonic	NM_014845	FIG4	GGTTTGGCTCTCCCATCATCATCTTGAATTTAGTGAAGAGATACTTTCTAGTTGGGAGCA	135.333	251.167	6.9837	7.99447	125	123	158	248	249	256.5	7.0182	6.97871	6.9542	7.99105	7.96699	8.02537	hsa-miR-499a-3p	hsa-miR-380-3p	hsa-miR-548b-5p	hsa-miR-545-5p	hsa-miR-875-5p
ASCRP3010015	7.09269e-05	0.00505537	2.42185	down	hsa_circRNA_100558	hsa_circ_0006780	circBase	chr10	+	14938844	14939516	exonic	NM_024670	SUV39H2	GTCATGGAATATGTTGGAGAGGATATGGAATATTATCTTGTAAAATGGAAAGGATGGCCA	410.5	1063.83	8.68565	9.96176	365	389	477.5	997	1094	1100.5	8.67434	8.80803	8.57459	9.89992	9.97256	10.0128	hsa-miR-527	hsa-miR-518a-5p	hsa-miR-511-5p	hsa-miR-421	hsa-miR-450b-5p
ASCRP3010338	1.8765e-05	0.00381799	2.51038	down	hsa_circRNA_102171	hsa_circ_0004789	circBase	chr17	-	62587201	62594608	exonic	NM_022739	SMURF2	GTTAGAGGACAGATAGTAGGACTTCCTGATCCATTTGCTAAGGTGGTGGTTGATGGATCT	440.333	1182.5	8.76903	10.0969	377	399	545	1108.5	1268	1171	8.7121	8.83566	8.75933	10.0254	10.1738	10.0916	hsa-miR-539-5p	hsa-let-7f-2-3p	hsa-miR-216a-3p	hsa-miR-578	hsa-miR-587
ASCRP3010492	4.03458e-06	0.00249228	2.15052	down	hsa_circRNA_100505	hsa_circ_0017252	circBase	chr1	-	243776972	244006584	exonic	NM_005465	AKT3	GTTTGTGTTTTGTGATGGAATATGTTAATGGGGGCGAGGCTGAGTCATCACTAGAGAGTG	1008.83	2569.67	10.0904	11.1951	867	853	1306.5	2456.5	2675	2577.5	10.0453	10.1344	10.0916	11.1591	11.2205	11.2058	hsa-miR-877-3p	hsa-miR-202-5p	hsa-miR-518c-5p	hsa-miR-515-5p	hsa-miR-26b-3p
ASCRP3010573	0.000573891	0.0112389	2.16427	down	hsa_circRNA_043423	hsa_circ_0043423	circBase	chr17	-	37575969	37580074	exonic	NM_004774	MED1	TAACACCCTCATTGGAAGCTGTGTCAAAAGAACTATTCTGAAAGAAGGACCCCTTCCTTC	144.667	285.667	7.05945	8.17333	122	124	188	263	310.5	283.5	6.92035	7.01681	7.24119	8.06923	8.27438	8.17638	hsa-miR-6859-5p	hsa-miR-5089-5p	hsa-miR-6077	hsa-miR-6804-5p	hsa-miR-342-5p
ASCRP3010975	0.000339836	0.00895786	2.38699	down	hsa_circRNA_101497	hsa_circ_0005417	circBase	chr15	-	43102811	43109295	exonic	NM_173500	TTBK2	TATCTCTTCTTTGGATTATTTTACAAAACCAGACTACCAGCCTCGAGCTGTGGCAGGTTT	54.8333	114.333	5.64557	6.90077	50	45.5	69	101	120	122	5.59371	5.51964	5.82337	6.78518	6.92135	6.99577	hsa-miR-601	hsa-miR-198	hsa-miR-516b-5p	hsa-miR-210-3p	hsa-miR-1296-5p
ASCRP3011044	4.9948e-07	0.00147459	3.49274	down	hsa_circRNA_057090	hsa_circ_0057090	circBase	chr2	+	173423435	173435552	exonic	NM_002610	PDK1	TATTCAAGTTCATGTCACGCTGGGTAATGAGGATTTGACTGTGAAGGATCAGTGAATGCT	135	447.5	7.00421	8.80857	121	124.5	159.5	434.5	465	443	6.9768	7.03067	7.00516	8.76321	8.85474	8.80776	hsa-miR-1193	hsa-miR-548k	hsa-miR-643	hsa-miR-3064-5p	hsa-miR-4299
ASCRP3011181	5.07707e-05	0.00476591	2.06032	down	hsa_circRNA_001683	hsa_circ_0001683	circBase	chr7	+	23224688	23226765	exonic	NM_007342	NUPL2	TCACCAGTGAAAAAGAAACCTAATATTTCAGGTAATAATAGACGTGGATGGAATACAACT	466.167	1003.17	8.85267	9.89554	406.5	405.5	586.5	908.5	1040	1061	8.84261	8.86586	8.84954	9.78702	9.92512	9.97447	hsa-miR-6505-5p	hsa-miR-5581-5p	hsa-miR-3911	hsa-miR-4738-3p	hsa-miR-6744-5p
ASCRP3011238	0.000120414	0.0060508	2.98843	down	hsa_circRNA_100902	hsa_circ_0023748	circBase	chr11	-	77666987	77692622	exonic	NM_033547	INTS4	TCAGGCAGCAAAACTGTTGGAGAATGATCCATCTGTGAGACTGAAAATTGCATCATTGTT	229.5	673.333	7.77671	9.3561	192	204.5	292	581	703	736	7.69378	7.78382	7.85253	9.17232	9.39937	9.4966	hsa-miR-509-5p	hsa-miR-544a	hsa-miR-181b-3p	hsa-miR-626	hsa-miR-181b-2-3p
ASCRP3011356	1.87953e-05	0.00381799	2.29061	down	hsa_circRNA_101565	hsa_circ_0035949	circBase	chr15	-	66030044	66031213	exonic	NM_005848	DENND4A	TCCATCTCTGGGCCTCATGTCCTTCCAATTGAGAAGCCTAATTTGTAGATATCCTCAAGA	151.333	328	7.15816	8.35389	128.5	140	185.5	321	336	327	7.06295	7.19681	7.21473	8.32362	8.37739	8.36066	hsa-miR-617	hsa-miR-627-3p	hsa-miR-16-5p	hsa-miR-580-3p	hsa-miR-15a-5p
ASCRP3011482	0.00262714	0.0236824	2.00357	down	hsa_circRNA_004416	hsa_circ_0004416	circBase	chr1	-	42730785	42776781	exonic	NM_014947	FOXJ3	TCGATCTAAGGATGACCCTGGAAAGATTCTCTTTGTGGCCAGATGGGTTTGTATGGACAG	177.5	334.5	7.37312	8.37569	144	154	234.5	275.5	378	350	7.23242	7.36304	7.52389	8.13229	8.54271	8.45207	hsa-miR-153-5p	hsa-miR-6875-3p	hsa-miR-4670-3p	hsa-miR-4659b-3p	hsa-miR-6762-3p
ASCRP3011552	0.00388973	0.0294637	2.30972	down	hsa_circRNA_092423	hsa_circ_0000619	circBase	chr15	-	65992881	65994228	exonic	NM_001144823	DENND4A	TCTAGTACAGGTATGCTACCGCATTCTTATGCAACTCTGTGGACAATATGATCAGCCAGT	3356.17	9970.5	11.9198	13.1275	3113.5	3231	3724	9000.5	10510.5	10400.5	12.0675	12.1442	11.5477	12.982	13.178	13.2224	hsa-miR-6817-5p	hsa-miR-4769-3p	hsa-miR-544a	hsa-miR-103a-2-5p	hsa-miR-4659a-5p
ASCRP3011605	0.000278968	0.00813416	2.06097	down	hsa_circRNA_034880	hsa_circ_0034880	circBase	chr15	-	43164808	43170882	exonic	NM_173500	TTBK2	TCTGAAAATGGAAGTTGCTGTTTTGAAAAAGCTGCAAGGTTAAATGGAAACCACCCTTGG	233.833	453.167	7.78493	8.82825	196	199	306.5	428	486	445.5	7.68212	7.74315	7.92951	8.75558	8.91164	8.81752	hsa-miR-4286	hsa-miR-4295	hsa-miR-570-3p	hsa-miR-6845-3p	hsa-miR-454-3p
ASCRP3011722	2.59861e-06	0.00219193	2.54916	down	hsa_circRNA_034869	hsa_circ_0034869	circBase	chr15	-	43102811	43164956	exonic	NM_173500	TTBK2	TCTTTGGATTATTTTACAAAACCAGACTACCAGTTGAGAAAGATTGGGGGTGGGGGCTTT	116.5	273.833	6.76375	8.11377	109	105.5	135	265	287	269.5	6.78573	6.77589	6.72962	8.09825	8.1718	8.07124	hsa-miR-4446-5p	hsa-miR-4772-3p	hsa-miR-6841-3p	hsa-miR-188-3p	hsa-miR-6830-3p
ASCRP3011773	0.00102698	0.0143932	2.22859	down	hsa_circRNA_066596	hsa_circ_0066596	circBase	chr3	+	89259009	89259670	exonic	NM_005233	EPHA3	TGAAGAAAGAGGTTTTATGTGCCAAGTGGGAAGAGATCAGTGGTGTGGATGAACATTACA	1896.33	5269.17	11.0546	12.2107	1707.5	1763.5	2218	4975	5418	5414.5	11.0896	11.2637	10.8105	12.16	12.2106	12.2615	hsa-miR-4700-3p	hsa-miR-4731-3p	hsa-miR-1537-5p	hsa-miR-1225-5p	hsa-miR-103b
ASCRP3011877	7.00321e-05	0.00505062	2.29911	down	hsa_circRNA_101213	hsa_circ_0029426	circBase	chr12	+	131357380	131357465	exonic	NM_006325	RAN	TGACTGGTGAATTTGAGAAGAAGTATGTAGCTTGTATTGGTTGGTGATGGTGGTACTGGA	373.5	875.667	8.53231	9.73339	339	346.5	435	829	861	937	8.5469	8.61731	8.43272	9.67735	9.69878	9.82403	hsa-miR-431-3p	hsa-miR-493-3p	hsa-miR-372-5p
ASCRP3011887	5.26297e-05	0.00476591	2.31119	down	hsa_circRNA_001214	hsa_circ_0000227	circBase	chr10	+	31644072	31676195	exonic	ENST00000493835	ZEB1	TGAGAACTTGATCAGTTTGTGTCAGCCACCTTGTTCTCTAAAGCAGCTGTTTAAGGAAGA	311.5	730.333	8.27054	9.47918	273.5	279.5	381.5	677	786	728	8.22058	8.32212	8.26893	9.37169	9.57609	9.48976	hsa-miR-136-5p	hsa-miR-494-5p	hsa-miR-617	hsa-miR-148a-5p	hsa-miR-410-5p
ASCRP3012024	0.00802077	0.045428	2.08864	down	hsa_circRNA_100598	hsa_circ_0018402	circBase	chr10	-	52220432	52226692	exonic	NM_147156	SGMS1	TGCAAAACAGTGGCTGTTGCAGATTGGAAAGAAGACTGATGAAGAAAAATAACAGCATGA	4834	12396	12.4475	13.51	4562	4985	4955	11948	12893	12347	12.5804	12.7381	12.0239	13.5148	13.5148	13.5006	hsa-miR-657	hsa-miR-324-5p	hsa-miR-19a-5p	hsa-miR-186-3p	hsa-miR-19b-1-5p
ASCRP3012162	0.000218714	0.00737702	3.14976	down	hsa_circRNA_104492	hsa_circ_0001747	circBase	chr7	+	131071878	131084192	exonic	NM_013255	MKLN1	TGCGAAGAGTTGATTGAAAAGGCTGTAAATGTACTTGATTCTAAAGCTCGAAAGGCCTGC	1455.17	5560.17	10.62	12.2752	1268	1382.5	1715	4954	5835.5	5891	10.6255	10.8105	10.4239	12.1442	12.321	12.3605	hsa-miR-616-5p	hsa-miR-30d-3p	hsa-miR-320b	hsa-miR-320a	hsa-miR-302c-5p
ASCRP3012305	2.86001e-05	0.00416892	2.01197	down	hsa_circRNA_100830	hsa_circ_0002058	circBase	chr11	+	61133516	61135470	exonic	NM_016464	TMEM138	TGGACAGATGGACTTCAAATGCTGTTTGTATTCCAGAGACTAGCATCCAGGATATTGCAG	231.5	441.667	7.78808	8.7967	200.5	200	294	427	456	442	7.73415	7.76515	7.86496	8.74833	8.83776	8.804	hsa-miR-204-5p	hsa-miR-7-5p	hsa-miR-380-5p	hsa-miR-377-5p	hsa-miR-211-5p
ASCRP3012357	0.000382441	0.00917936	2.4634	down	hsa_circRNA_104777	hsa_circ_0087047	circBase	chr9	+	37126308	37327831	exonic	NM_032226	ZCCHC7	TGGAGGCAGTATCACCTAACGCTTCAAGGTTACTGACTTTTTATGATGTTTGGTGGCTAT	198.167	460	7.54578	8.84643	157.5	173	264	417	474	489	7.3991	7.52715	7.71109	8.70058	8.88659	8.95214	hsa-miR-29a-5p	hsa-miR-144-5p	hsa-miR-489-3p	hsa-miR-2113	hsa-miR-627-3p
ASCRP3012456	0.00135577	0.0168239	2.72776	down	hsa_circRNA_037680	hsa_circ_0037680	circBase	chr16	-	3843386	3901010	exonic	NM_004380	CREBBP	TGGGAAAGCCTGCCAAGATTTTGGATCATTGTTTGACTTGGAAAATGATCTTCCTGATGA	1750.83	5936.67	10.9039	12.3516	1506	1733.5	2013	5407.5	6114	6288.5	10.844	11.2334	10.6344	12.2615	12.3655	12.428	hsa-miR-6882-3p	hsa-miR-6766-5p	hsa-miR-18a-3p	hsa-miR-6756-5p	hsa-miR-485-5p
ASCRP3012722	0.000885593	0.0135116	2.0477	down	hsa_circRNA_005649	hsa_circ_0005649	circBase	chr5	+	65288537	65310553	exonic	NM_018695	ERBB2IP	TGTTGCCTAATGTCTAAAAATGACTACAAAACGAAGTTTGTTTGTGCGGTTGGTACCATG	1122.33	2790.33	10.2729	11.3069	1026	1045	1296	2571	2904	2896	10.3156	10.4239	10.0792	11.1942	11.361	11.3655	hsa-miR-6806-3p	hsa-miR-629-5p	hsa-miR-106a-3p	hsa-miR-3128	hsa-miR-219a-5p
ASCRP3012817	0.00447405	0.0322044	2.06362	down	hsa_circRNA_100353	hsa_circ_0003247	circBase	chr1	-	155408117	155429689	exonic	NM_018489	ASH1L	TTACCAGAGGAAGAAGAGCAAGAGAATAATAAAAGGCTCCCAGCCAACCTCTGATAAACC	1952	5261.5	11.1426	12.1878	1796	1846	2214	4828.5	5582	5374	11.2471	11.3721	10.8088	12.0675	12.2528	12.2432	hsa-miR-627-3p	hsa-miR-329-5p	hsa-miR-25-3p	hsa-miR-378a-3p	hsa-miR-766-5p
ASCRP3012876	5.85254e-05	0.00476591	2.18259	down	hsa_circRNA_000278	hsa_circ_0000278	circBase	chr11	+	14880588	14882912	exonic	NM_000922	PDE3B	TTATGAGCAGGCAGTTTTATACAATGACAGATCTGTTCTGGAAAATCATCATGCTGCGTC	279	605.167	8.07894	9.20499	228	252	357	563.5	656	596	7.98299	8.12606	8.12778	9.13881	9.28067	9.19548	hsa-miR-4452	hsa-miR-1252-5p	hsa-miR-7853-5p	hsa-miR-1256	hsa-miR-335-3p
ASCRP3012996	5.99584e-05	0.00476591	3.08296	down	hsa_circRNA_102374	hsa_circ_0047744	circBase	chr18	+	54398613	54426184	exonic	NM_015285	WDR7	TTCCAGTAATATTGTGCAAGGACAGATTAAACAAGGTGCATTGGATCGTTGTGTGATGGG	46.5	123.333	5.39483	7.01915	46	44	49.5	108	131	131	5.41926	5.4388	5.32644	6.85123	7.07993	7.12628	hsa-miR-503-5p	hsa-miR-424-5p	hsa-miR-15a-5p	hsa-miR-16-5p	hsa-miR-497-5p
ASCRP3013028	0.00011308	0.00594072	2.08759	down	hsa_circRNA_103001	hsa_circ_0059512	circBase	chr20	-	17933230	17937681	exonic	NM_014426	SNX5	TTCCTGGAATATGATCAGGATCTGAGATCTGTATCTGTGGACCTGAATGTTGATCCCTCG	226.5	452.667	7.77517	8.83701	189	212	278.5	446	443	469	7.6597	7.85979	7.80601	8.81138	8.78913	8.91052	hsa-miR-1264	hsa-miR-611	hsa-miR-302a-5p	hsa-miR-544a	hsa-miR-338-3p
ASCRP3013086	0.00655752	0.0403953	2.14381	down	hsa_circRNA_005640	hsa_circ_0005640	circBase	chr1	-	145787771	145791170	exonic	NR_036541	GPR89A	TTCTCTATTTACTGTGTTTGGAAAATTTTCATGGATGGCAATGGCACGGAGAACAATGTT	3984.67	10737.7	12.1474	13.2476	3818.5	3815.5	4320	10260	11674	10279	12.2895	12.405	11.7477	13.1853	13.3721	13.1853	hsa-miR-329-5p	hsa-miR-3180-5p	hsa-miR-491-3p	hsa-miR-4482-3p	hsa-miR-4795-5p
ASCRP3013213	0.000125451	0.00607151	2.69581	down	hsa_circRNA_008205	hsa_circ_0008205	circBase	chr8	-	133734285	133769540	exonic	NM_144649	TMEM71	TTGCTGTGTGCTTAATCATTTCTGCATGTGCAAGGTTCTTCCAGGTTGGAAAGAGAATAT	555.667	1623.33	9.14861	10.5793	483	510	674	1456	1709	1705	9.12832	9.28077	9.03675	10.448	10.6255	10.6645	hsa-miR-5197-3p	hsa-miR-6788-5p	hsa-miR-4709-3p	hsa-miR-30c-1-3p	hsa-miR-4689
ASCRP3013279	0.000160276	0.00660826	2.20774	down	hsa_circRNA_007673	hsa_circ_0007673	circBase	chr20	+	36685939	36694658	sense overlapping	NM_021215	RPRD1B	TTGTCGGAGAAGGAGAAAAAACTAGAGAAGAGAAGAAATCTCTGAAACGAACTTTTCAGC	358.833	800.667	8.45696	9.59953	308	319.5	449	726	864.5	811.5	8.38891	8.51554	8.46642	9.45558	9.70282	9.64017	hsa-miR-6795-5p	hsa-miR-4739	hsa-miR-6832-5p	hsa-miR-6887-5p	hsa-miR-3976
ASCRP3013304	0.000366106	0.00899316	2.45664	down	hsa_circRNA_104255	hsa_circ_0078510	circBase	chr6	+	159026298	159029782	exonic	NM_020823	TMEM181	TTGTTGGACTATTGTGGTTGGCTTCTGTTACGCTAGGAATATGGCAAACTGGAAGACTTA	92.8333	211	6.45705	7.75373	97.5	86	95	194.5	218	220.5	6.64326	6.45875	6.26913	7.67095	7.77726	7.81298	hsa-miR-761	hsa-miR-214-3p	hsa-miR-524-5p	hsa-miR-195-5p	hsa-miR-15b-5p
ASCRP3013327	4.88994e-05	0.00476591	2.06349	down	hsa_circRNA_104193	hsa_circ_0077930	circBase	chr6	-	135748304	135778851	exonic	NM_017651	AHI1	TTTACGATTTCCATGTTGCAGATAATAATGAAGATGTTGATGGTGATGGTGTTCATGAAA	441	946.833	8.77551	9.8206	372	405	546	905.5	999	936	8.69914	8.86238	8.76501	9.77156	9.87505	9.81518	hsa-miR-335-3p	hsa-miR-587	hsa-miR-1185-2-3p	hsa-miR-105-5p	hsa-miR-1185-1-3p
